# Supplementary material for: Shared Genetic Etiology between Alzheimer’s Disease and Blood Levels of Specific Cytokines and Growth Factors
Source: Genes (Basel). 2021 Jun 5;12(6):865. doi: 10.3390/genes12060865 (PMC8226721; doi:10.3390/genes12060865)
Supplement: Supplementary file 1 [file genes-12-00865-s001.zip]

Archive with 1 entries (1 files):
- genes-1237290-supplementary.xlsx
