# Supplementary material for: Shared Genetic Etiology between Alzheimer’s Disease and Blood Levels of Specific Cytokines and Growth Factors
Source: Genes (Basel). 2021 Jun 5;12(6):865. doi: 10.3390/genes12060865 (PMC8226721; doi:10.3390/genes12060865)
Supplement: Supplementary file 1 [file genes-12-00865-s001.zip › genes-1237290-supplementary.xlsx]

## Sheet: Table S1
Immune marker	P-thresh	P-val	Bonf P-val	R2	n SNPs
bNGF	0.001	1.40481e-05	0.00403181	0.00495581	1894
bNGF	0.05	0.405902	1	1.60553e-05	65633
bNGF	0.1	0.449063	1	4.6421e-06	121834
bNGF	0.2	0.383946	1	2.46678e-05	221944
bNGF	0.3	0.409602	1	1.47955e-05	311787
bNGF	0.4	0.332489	1	5.31093e-05	393420
bNGF	0.5	0.244505	1	0.000135562	467357
CTACK	0.001	0.366017	1	3.22915e-05	1917
CTACK	0.05	0.00597456	1	0.00173861	66022
CTACK	0.1	0.0301945	1	0.000970795	122571
CTACK	0.2	0.162741	1	0.000266224	223251
CTACK	0.3	0.22863	1	0.000152176	313750
CTACK	0.4	0.178281	1	0.000234058	395900
CTACK	0.5	0.231264	1	0.000148645	470378
Eotaxin	0.001	0.129491	1	0.000156272	2009
Eotaxin	0.05	0.0478497	1	0.000340405	69578
Eotaxin	0.1	0.00591217	1	0.00077696	129316
Eotaxin	0.2	0.00265825	0.762919	0.000952386	235992
Eotaxin	0.3	0.0012248	0.351518	0.00112507	331683
Eotaxin	0.4	0.00103064	0.295792	0.00116382	418616
Eotaxin	0.5	0.00150317	0.431411	0.00107922	497476
FGFBasic	0.001	8.83326e-06	0.00253515	0.00243268	2007
FGFBasic	0.05	0.0166674	1	0.000598434	69488
FGFBasic	0.1	0.000556574	0.159737	0.00140407	129299
FGFBasic	0.2	4.90539e-07	0.000140785	0.00316285	235904
FGFBasic	0.3	5.05961e-08	1.45211e-05	0.00374065	331612
FGFBasic	0.4	1.32542e-08	3.80394e-06	0.00408254	418522
FGFBasic	0.5	2.50158e-09	7.17953e-07	0.00450906	497296
GCSF	0.001	0.0649181	1	0.000290249	2017
GCSF	0.05	0.0611195	1	0.00030213	69527
GCSF	0.1	0.00123737	0.355126	0.00115813	129307
GCSF	0.2	1.20139e-05	0.00344798	0.00225454	236031
GCSF	0.3	4.25104e-05	0.0122005	0.00195194	331640
GCSF	0.4	4.11559e-05	0.0118117	0.00195967	418611
GCSF	0.5	4.71059e-05	0.0135194	0.00192745	497481
GROa	0.001	0.000381224	0.109411	0.00322745	1898
GROa	0.05	2.28121e-09	6.54708e-07	0.00975741	65500
GROa	0.1	1.61054e-11	4.62226e-09	0.0124857	121588
GROa	0.2	5.34996e-16	1.53544e-13	0.0181772	221410
GROa	0.3	1.10147e-14	3.16123e-12	0.0165076	310985
GROa	0.4	4.1613e-14	1.19429e-11	0.0157738	392333
GROa	0.5	4.76564e-14	1.36774e-11	0.015699	466183
HGF	0.001	0.0482188	1	0.000333216	1995
HGF	0.05	0.106764	1	0.000186589	69707
HGF	0.1	0.00407651	1	0.000843777	129599
HGF	0.2	0.000647764	0.185908	0.00124728	236576
HGF	0.3	9.20007e-06	0.00264042	0.0022103	332485
HGF	0.4	1.54067e-06	0.000442171	0.00262141	419675
HGF	0.5	1.48004e-06	0.000424772	0.00263067	498823
IFNg	0.001	0.144671	1	0.000145774	2010
IFNg	0.05	0.13303	1	0.000160609	69535
IFNg	0.1	0.444899	1	2.49307e-06	129246
IFNg	0.2	0.210459	1	8.41092e-05	235888
IFNg	0.3	0.097076	1	0.000218886	331585
IFNg	0.4	0.0545814	1	0.000333187	418502
IFNg	0.5	0.0422528	1	0.000386374	497228
IL10	0.001	0.00556777	1	0.000838544	2002
IL10	0.05	0.0982017	1	0.000217255	69493
IL10	0.1	0.000342952	0.0984272	0.0014996	129281
IL10	0.2	1.69456e-06	0.000486339	0.00280592	236020
IL10	0.3	7.07746e-08	2.03123e-05	0.00360001	331716
IL10	0.4	3.70886e-09	1.06444e-06	0.00434181	418654
IL10	0.5	4.81888e-10	1.38302e-07	0.00485691	497485
IL12p70	0.001	0.00468771	1	0.000815855	2007
IL12p70	0.05	0.117414	1	0.000170648	69665
IL12p70	0.1	0.0102036	1	0.000649936	129513
IL12p70	0.2	0.0012338	0.3541	0.00110754	236392
IL12p70	0.3	0.000285545	0.0819514	0.00143403	332228
IL12p70	0.4	7.977e-05	0.022894	0.00172235	419351
IL12p70	0.5	2.68208e-05	0.00769758	0.00197083	498327
IL13	0.001	0.0102592	1	0.00150779	1905
IL13	0.05	0.268594	1	0.000107044	65704
IL13	0.1	0.239089	1	0.000141405	121987
IL13	0.2	0.321527	1	6.03777e-05	222071
IL13	0.3	0.241552	1	0.000138267	312032
IL13	0.4	0.118034	1	0.000394615	393746
IL13	0.5	0.0785171	1	0.000562832	467877
IL16	0.001	0.487428	1	2.852e-07	1919
IL16	0.05	0.130083	1	0.000363951	65819
IL16	0.1	0.491308	1	1.36322e-07	122153
IL16	0.2	0.467218	1	1.94305e-06	222332
IL16	0.3	0.169851	1	0.000261682	312373
IL16	0.4	0.129461	1	0.000365858	394282
IL16	0.5	0.113353	1	0.000419497	468623
IL17	0.001	0.0580438	1	0.000318162	1997
IL17	0.05	0.134638	1	0.000157259	69524
IL17	0.1	0.19863	1	9.23421e-05	129297
IL17	0.2	0.0239399	1	0.00050428	235822
IL17	0.3	0.008554	1	0.000732368	331480
IL17	0.4	0.00192132	0.551418	0.00107632	418380
IL17	0.5	0.00259959	0.746083	0.00100579	497149
IL18	0.001	0.456374	1	3.3021e-06	2013
IL18	0.05	0.196701	1	0.00020031	70109
IL18	0.1	0.116072	1	0.000392574	130511
IL18	0.2	0.101351	1	0.000446215	238202
IL18	0.3	0.161778	1	0.000267983	334746
IL18	0.4	0.148151	1	0.000299946	422692
IL18	0.5	0.0889023	1	0.000499292	502540
IL1b	0.001	0.0383143	1	0.000946967	2091
IL1b	0.05	0.0238835	1	0.00118339	72868
IL1b	0.1	0.0441297	1	0.000877776	135740
IL1b	0.2	0.117521	1	0.000426047	248106
IL1b	0.3	0.144927	1	0.000338505	348848
IL1b	0.4	0.199718	1	0.00021455	440700
IL1b	0.5	0.180225	1	0.00025271	523801
IL1ra	0.001	0.0930344	1	0.000480498	1925
IL1ra	0.05	0.00111266	0.319334	0.00256782	65985
IL1ra	0.1	0.00989237	1	0.00149168	122595
IL1ra	0.2	0.0108651	1	0.0014468	223278
IL1ra	0.3	0.0132165	1	0.00135353	313695
IL1ra	0.4	0.0232234	1	0.00108938	395891
IL1ra	0.5	0.0428004	1	0.000811989	470289
IL2	0.001	0.165844	1	0.000271127	1913
IL2	0.05	0.00037831	0.108575	0.00325935	65352
IL2	0.1	0.00993073	1	0.00155965	121254
IL2	0.2	0.0132162	1	0.00141698	220770
IL2	0.3	0.0125422	1	0.001443	310201
IL2	0.4	0.0206075	1	0.00119846	391428
IL2	0.5	0.0305595	1	0.00100863	465073
IL2ra	0.001	0.122951	1	0.00036611	1921
IL2ra	0.05	0.00160216	0.45982	0.00235982	66211
IL2ra	0.1	0.00832327	1	0.00155801	123021
IL2ra	0.2	0.000783692	0.22492	0.00271528	224048
IL2ra	0.3	0.00235673	0.676382	0.00216958	314721
IL2ra	0.4	0.0042309	1	0.00188374	397139
IL2ra	0.5	0.00688049	1	0.00164905	471970
IL4	0.001	0.382531	1	1.09928e-05	1995
IL4	0.05	0.00263832	0.757199	0.000957456	69540
IL4	0.1	0.0331582	1	0.00041497	129229
IL4	0.2	0.232977	1	6.54278e-05	235835
IL4	0.3	0.395101	1	8.71263e-06	331389
IL4	0.4	0.418708	1	5.18298e-06	418355
IL4	0.5	0.364727	1	1.47234e-05	497122
IL5	0.001	0.202875	1	0.000205454	1873
IL5	0.05	0.0422867	1	0.000883898	64278
IL5	0.1	0.495157	1	4.38101e-08	119379
IL5	0.2	0.367835	1	3.38787e-05	217279
IL5	0.3	0.22998	1	0.000162291	305240
IL5	0.4	0.21013	1	0.000193081	385091
IL5	0.5	0.0884835	1	0.000541741	457612
IL6	0.001	0.406511	1	6.83187e-06	2004
IL6	0.05	0.327304	1	2.44399e-05	69599
IL6	0.1	0.133486	1	0.000150464	129388
IL6	0.2	0.0250182	1	0.000468841	236041
IL6	0.3	0.0153877	1	0.000569559	331719
IL6	0.4	0.00712039	1	0.000733404	418711
IL6	0.5	0.00544365	1	0.000791434	497561
IL7	0.001	0.00340565	0.977422	0.00214556	1947
IL7	0.05	0.308198	1	7.36156e-05	67726
IL7	0.1	0.281073	1	9.85582e-05	125807
IL7	0.2	0.21948	1	0.000175696	229473
IL7	0.3	0.306147	1	7.53411e-05	322519
IL7	0.4	0.228887	1	0.000161715	407036
IL7	0.5	0.159485	1	0.000291294	483623
IL8	0.001	0.0904827	1	0.000507438	1899
IL8	0.05	5.65158e-07	0.0001622	0.0066968	65433
IL8	0.1	1.63832e-05	0.00470199	0.00488034	121379
IL8	0.2	3.4276e-07	9.8372e-05	0.00696807	220931
IL8	0.3	4.54112e-07	0.00013033	0.00681543	310391
IL8	0.4	6.53782e-07	0.000187635	0.00661784	391596
IL8	0.5	8.73663e-07	0.000250741	0.00646077	465293
IL9	0.001	0.020697	1	0.00114404	1915
IL9	0.05	0.0768382	1	0.000559935	66039
IL9	0.1	0.443556	1	5.54545e-06	122689
IL9	0.2	0.0737757	1	0.00057699	223538
IL9	0.3	0.0290273	1	0.000987984	314087
IL9	0.4	0.0132706	1	0.00135308	396279
IL9	0.5	0.00319203	0.916112	0.00204484	470991
IP10	0.001	0.474457	1	1.11396e-06	1920
IP10	0.05	0.00306361	0.879256	0.00203659	66144
IP10	0.1	0.00291934	0.83785	0.00206014	122858
IP10	0.2	0.0031504	0.904164	0.00202297	223659
IP10	0.3	0.00137593	0.394893	0.0024299	314163
IP10	0.4	0.00374637	1	0.00193865	396431
IP10	0.5	0.00257124	0.737944	0.00212221	471125
MCP1	0.001	0.13576	1	0.000145781	1996
MCP1	0.05	0.317081	1	2.73068e-05	69644
MCP1	0.1	0.401256	1	7.54239e-06	129551
MCP1	0.2	0.353179	1	1.71158e-05	236478
MCP1	0.3	0.339643	1	2.06112e-05	332293
MCP1	0.4	0.343187	1	1.96595e-05	419394
MCP1	0.5	0.296658	1	3.43891e-05	498420
MCP3	0.001	0.155156	1	0.0012203	1344
MCP3	0.05	0.00170342	0.488881	0.0101212	41594
MCP3	0.1	0.00178396	0.511997	0.0100225	76200
MCP3	0.2	0.00315129	0.904421	0.00881229	137000
MCP3	0.3	0.0020953	0.601352	0.00967921	191276
MCP3	0.4	0.00587938	1	0.00750065	240268
MCP3	0.5	0.010603	1	0.00627888	284445
MCSF	0.001	0.000435011	0.124848	0.0131104	1829
MCSF	0.05	0.103171	1	0.00189928	61338
MCSF	0.1	0.100597	1	0.00194297	113592
MCSF	0.2	0.0675131	1	0.00265569	206799
MCSF	0.3	0.033323	1	0.00399646	290360
MCSF	0.4	0.0245652	1	0.0045976	366530
MCSF	0.5	0.0405358	1	0.00361641	435514
MIF	0.001	0.141018	1	0.000331158	1905
MIF	0.05	0.000285158	0.0818404	0.00339162	65569
MIF	0.1	8.91747e-06	0.00255931	0.00525448	121749
MIF	0.2	2.36974e-07	6.80114e-05	0.00723388	221727
MIF	0.3	2.57184e-06	0.000738119	0.00593055	311488
MIF	0.4	6.23535e-06	0.00178954	0.00544871	393119
MIF	0.5	2.81296e-05	0.00807321	0.00463279	466977
MIG	0.001	0.025886	1	0.0010261	1916
MIG	0.05	0.164056	1	0.000259488	66116
MIG	0.1	0.0617446	1	0.000643619	122801
MIG	0.2	0.0079167	1	0.00157848	223815
MIG	0.3	0.00483742	1	0.00181485	314410
MIG	0.4	0.00344233	0.987948	0.00197981	396794
MIG	0.5	0.0031294	0.898139	0.00202623	471490
MIP1a	0.001	0.119751	1	0.000392745	1895
MIP1a	0.05	7.84887e-05	0.0225263	0.00404818	65371
MIP1a	0.1	0.000528249	0.151607	0.00304075	121393
MIP1a	0.2	0.000357351	0.10256	0.00324589	220969
MIP1a	0.3	0.000247356	0.0709911	0.0034397	310414
MIP1a	0.4	0.000646185	0.185455	0.00293532	391646
MIP1a	0.5	0.00194274	0.557566	0.0023642	465384
MIP1b	0.001	1.22258e-07	3.5088e-05	0.00322719	2001
MIP1b	0.05	0.00158707	0.45549	0.00105544	69751
MIP1b	0.1	0.000338213	0.0970672	0.00140056	129615
MIP1b	0.2	0.000107851	0.0309532	0.00165932	236593
MIP1b	0.3	0.000153764	0.0441304	0.00157876	332440
MIP1b	0.4	0.000133544	0.0383272	0.00161075	419609
MIP1b	0.5	0.000201234	0.0577542	0.0015178	498671
PDGFbb	0.001	0.405389	1	6.91224e-06	1996
PDGFbb	0.05	0.387284	1	9.89114e-06	69666
PDGFbb	0.1	0.0648492	1	0.000276835	129519
PDGFbb	0.2	0.0191374	1	0.000517503	236375
PDGFbb	0.3	0.00349543	1	0.0008769	332188
PDGFbb	0.4	0.000656824	0.188508	0.00124404	419430
PDGFbb	0.5	0.00158325	0.454391	0.00104961	498398
RANTES	0.001	0.167489	1	0.000271683	1921
RANTES	0.05	8.22959e-07	0.000236189	0.00669178	65586
RANTES	0.1	6.0159e-07	0.000172656	0.00686674	121647
RANTES	0.2	1.0479e-09	3.00747e-07	0.0104341	221332
RANTES	0.3	8.55155e-11	2.45429e-08	0.0118475	310864
RANTES	0.4	6.68453e-09	1.91846e-06	0.00939057	392386
RANTES	0.5	3.972e-09	1.13996e-06	0.00968352	466183
SCF	0.001	0.372152	1	1.28322e-05	2001
SCF	0.05	0.0418623	1	0.00036074	69790
SCF	0.1	0.00150019	0.430554	0.00106183	129759
SCF	0.2	8.41557e-05	0.0241527	0.00170607	236677
SCF	0.3	4.64855e-05	0.0133413	0.00184081	332515
SCF	0.4	3.23409e-05	0.00928183	0.00192341	419761
SCF	0.5	1.09448e-05	0.00314117	0.00217103	498841
SCGFb	0.001	5.36054e-07	0.000153847	0.00644144	1927
SCGFb	0.05	0.0286733	1	0.000980646	66220
SCGFb	0.1	0.0939712	1	0.00047074	122889
SCGFb	0.2	0.021217	1	0.00111774	223793
SCGFb	0.3	0.0406063	1	0.000825424	314367
SCGFb	0.4	0.0327273	1	0.000921216	396788
SCGFb	0.5	0.0354886	1	0.000885071	471481
SDF1a	0.001	0.357854	1	2.21141e-05	1981
SDF1a	0.05	0.400747	1	1.05383e-05	68797
SDF1a	0.1	0.11813	1	0.000233847	127836
SDF1a	0.2	0.0399247	1	0.000511367	233231
SDF1a	0.3	0.021273	1	0.000685552	327733
SDF1a	0.4	0.00725811	1	0.000995545	413657
SDF1a	0.5	0.0101326	1	0.000898048	491567
TNFa	0.001	0.107526	1	0.000444917	1897
TNFa	0.05	0.0796843	1	0.000573144	65155
TNFa	0.1	0.222299	1	0.000169177	120880
TNFa	0.2	0.0912746	1	0.000514271	220088
TNFa	0.3	0.0734496	1	0.000609009	309267
TNFa	0.4	0.101863	1	0.000467598	390250
TNFa	0.5	0.175079	1	0.000252686	463623
TNFb	0.001	0.0790057	1	0.00127767	1020
TNFb	0.05	0.357433	1	8.5606e-05	29991
TNFb	0.1	0.213829	1	0.000403495	54346
TNFb	0.2	0.0335377	1	0.00214854	96728
TNFb	0.3	0.0667195	1	0.00144349	134274
TNFb	0.4	0.0144343	1	0.00305845	167764
TNFb	0.5	0.00878051	1	0.0036108	197561
TRAIL	0.001	0.00330838	0.949506	0.00090042	1985
TRAIL	0.05	5.98967e-06	0.00171903	0.00233864	69615
TRAIL	0.1	4.46113e-06	0.00128035	0.00240723	129462
TRAIL	0.2	4.04243e-07	0.000116018	0.00296865	236312
TRAIL	0.3	1.10672e-07	3.1763e-05	0.00327305	332200
TRAIL	0.4	5.6566e-07	0.000162345	0.00288986	419427
TRAIL	0.5	2.80231e-07	8.04262e-05	0.00305466	498421
VEGF	0.001	0.00315529	0.905568	0.00104742	2002
VEGF	0.05	0.0252842	1	0.000536876	69378
VEGF	0.1	0.033504	1	0.000471206	129049
VEGF	0.2	0.0644364	1	0.000323919	235492
VEGF	0.3	0.0364725	1	0.000451637	330972
VEGF	0.4	0.0828542	1	0.000269891	417846
VEGF	0.5	0.104582	1	0.000221555	496579

## Sheet: Table S2
Immune marker	P-val	Bonf P-val	CI	Direction
bNGF	0.000999	<0.05	5,12e-05-0,00564	-
FGFBasic	0.000999	<0.05	5,12e-05-0,00564	+
GCSF	0.000999	<0.05	5,12e-05-0,00564	+
GROa	0.000999	<0.05	5,12e-05-0,00564	-
HGF	0.000999	<0.05	5,12e-05-0,00564	+
IL10	0.000999	<0.05	5,12e-05-0,00564	+
IL12p70	0.000999	<0.05	5,12e-05-0,00564	+
IL8	0.000999	<0.05	5,12e-05-0,00564	-
MIF	0.000999	<0.05	5,12e-05-0,00564	-
MIP1a	0.000999	<0.05	5,12e-05-0,00564	-
MIP1b	0.000999	<0.05	5,12e-05-0,00564	+
RANTES	0.000999	<0.05	5,12e-05-0,00564	-
SCF	0.000999	<0.05	5,12e-05-0,00564	+
SCGFb	0.000999	<0.05	5,12e-05-0,00564	-
TRAIL	0.000999	<0.05	5,12e-05-0,00564	-
